# Supplementary material for: Boron Derivatives Accelerate Biofilm Formation of Recombinant Escherichia coli via Increasing Quorum Sensing System Autoinducer-2 Activity
Source: Int J Mol Sci. 2022 Jul 22;23(15):8059. doi: 10.3390/ijms23158059 (PMC9332218; doi:10.3390/ijms23158059)
Supplement: Supplementary file 1 [file ijms-23-08059-s001.zip]

Archive with 1 entries (1 files):
- ijms-1823888-supplementary.pdf
